# Supplementary material for: Intra-Host Evolution During Relapsing Parvovirus B19 Infection in Immunocompromised Patients
Source: Viruses. 2025 Jul 23;17(8):1034. doi: 10.3390/v17081034 (PMC12390661; doi:10.3390/v17081034)
Supplement: Supplementary file 1 [file viruses-17-01034-s001.zip]

Archive with 2 entries (2 files):
- Russcher_Supplemental_Powerpoint S1.pptx
- Russcher_Supplemental_Figures S1_S2_Table S1.pdf
